# Supplementary material for: Progress in Prediction and Interpretation of Clinically Relevant Metabolic Drug-Drug Interactions: a Minireview Illustrating Recent Developments and Current Opportunities
Source: Curr Pharmacol Rep. 2017 Feb 1;3(1):36–49. doi: 10.1007/s40495-017-0082-5 (PMC5315728; doi:10.1007/s40495-017-0082-5)
Supplement: Supplementary file 3 — (XLSX 113 kb) [file 40495_2017_82_MOESM3_ESM.xlsx]

## Sheet: Bitopertin and ketoconazole  
	simulated		simulated			simulated			observed			observed			observed
Time	Bitopertin without keto	Time	Bitopertin with keto		Time	Ketoconazole (ng/mL)		Time	Bitopertin without keto	SD	Time	Bitopertin with keto	SD	Time	Ketoconazole (ng/mL)	SD
96	0	96	0		0	624.946		97	46.9		97	46.5	47	96	442	541
96.08	0.29754	96.0267	0.00409		0.0267	626.294		97.5	51.5	39.8	97.5	60.2	41.6	97	2540	2310
96.1	0.61322	96.1	0.62324		0.1	760.524		98	50.3	34.5	98	55	31.1	98	5310	2780
97	55.3064	97	58.852		1	5494.71		99	53.8	26.6	99	62.7	23.8	99	8690	2190
97.44	68.1634	97.9733	77.3149		1.9733	8501.28		100	54.7	15.1	100	69.4	13.9	120	1290	459
97.9	69.7808	98	77.2034		2	8535.22		101	51.4	8.79	101	73.4	17.9	408	309	292
98	69.1697	98.0733	76.809		2.0733	8621.47		102	45.5	8.39	102	62.1	10
98.1	68.3451	98.1	76.6365		2.1	8650.4		103	39.9	7.79	103	55.6	9.85
98.2	67.355	98.1733	76.0924		2.1733	8723.71		104	36.5	6.69	104	51.3	8.99
98.3	66.2413	98.2	75.8717		2.2	8748.2		106	34	6.12	106	48.9	8.02
98.4	65.0398	98.2733	75.211		2.2733	8810.02		108	29.7	6.22	108	45.5	8.28
98.5	63.7811	98.3	74.9533		2.3	8830.57		112	23.4	5.54	112	40	6.72
98.6	62.4906	98.3733	74.2048		2.3733	8882.14		120	20.1	4.06	120	40.4	6.85
98.7	61.1893	98.4	73.9199		2.4	8899.17		132	17.9	3.85	132	38.7	5.99
98.8	59.8942	98.4733	73.1084		2.4733	8941.58		144	14.5	4.91	144	36.3	5.89
98.9	58.6188	98.5	72.8047		2.5	8955.47		168	10.8	4.91	168	35.5	5.02
99	57.3735	98.5733	71.9512		2.5733	8989.7		192	8.21	4.94	192	33.8	5.48
99.1	56.1662	98.6	71.6356		2.6	9000.76		216	6.24	4.96	216	32.4	5
99.2	55.0026	98.6733	70.7578		2.6733	9027.65		240	4.71	4.84	240	30.5	5.95
100.16	46.3358	98.7	70.4361		2.7	9036.19		264	3.76	4.13	264	30	5.39
101.52	39.8778	98.7733	69.5486		2.7733	9056.51		312	2.48	3.75	312	27.2	4.97
102.88	36.5126	98.8	69.2258		2.8	9062.8		360	1.59	2	360	24.4	6.18
104.24	34.3933	98.8733	68.3404		2.8733	9077.24		408	1.02	1	408	22.5	7.26
105.6	32.8859	98.9	68.0202		2.9	9081.51				1.91	480	12.1	6.57
106.96	31.73	99	66.8319		3	9093.17					552	5.8	5
108.32	30.7935	99.1	65.6707		3.1	9098.54
109.68	29.9996	99.2	64.544		3.2	9098.28
111.04	29.3009	99.92	57.7432		3.92	8977.16
112.4	28.667	101.867	48.6945		5.8667	8235.77
113.76	28.0784	103.813	45.3436		7.8133	7323.91
115.12	27.5224	105.76	43.7432		9.76	6297.04
116.48	26.9909	107.707	42.8828		11.7067	5275.82
117.84	26.4783	109.653	42.391		13.6533	4294.34
119.2	25.9811	111.6	42.0883		15.6	3372.6
120	25.6948	113.547	41.8752		17.5467	2531.92
120.1	25.6594	115.493	41.6891		19.4933	1798.09
120.3	25.5886	117.44	41.4805		21.44	1197.88
120.4	25.5533	119.387	41.198		23.3867	747.833
120.5	25.518	120	41.0846		24	636.839
120.56	25.4969	120.1	41.0701		24.1	772.348
120.6	25.4829	120.3	41.0773		24.3	1761.75
120.66	25.4618	121.333	41.1796		25.3333	7018.7
120.7	25.4478	123.28	41.2434		27.28	9106.35
120.76	25.4267	123.3	41.2436		27.3	9104.92
120.8	25.4127	123.38	41.2444		27.38	9097.44
120.86	25.3917	123.4	41.2446		27.4	9095.15
120.9	25.3777	123.48	41.2453		27.48	9084.45
120.96	25.3567	123.5	41.2454		27.5	9081.4
121	25.3428	123.58	41.2461		27.58	9067.82
121.06	25.3218	123.6	41.2462		27.6	9064.09
121.1	25.3079	123.68	41.2468		27.68	9047.94
121.16	25.287	123.7	41.2469		27.7	9043.61
121.2	25.2731	123.78	41.2474		27.78	9025.16
121.26	25.2522	123.8	41.2475		27.8	9020.29
121.3	25.2383	123.88	41.2479		27.88	8999.79
121.36	25.2175	123.9	41.248		27.9	8994.43
121.4	25.2036	123.98	41.2483		27.98	8972.11
121.46	25.1829	124	41.2484		28	8966.32
121.5	25.169	124.08	41.2486		28.08	8942.37
121.56	25.1483	124.1	41.2487		28.1	8936.19
121.6	25.1344	124.18	41.2489		28.18	8910.77
121.66	25.1137	124.2	41.249		28.2	8904.25
121.7	25.0999	124.28	41.2491		28.28	8877.51
121.76	25.0792	124.3	41.2492		28.3	8870.68
121.8	25.0654	124.38	41.2493		28.38	8842.77
121.86	25.0448	124.4	41.2493		28.4	8835.66
121.92	25.0241	124.48	41.2494		28.48	8806.69
121.96	25.0104	124.5	41.2494		28.5	8799.33
122.02	24.9898	124.58	41.2494		28.58	8769.41
122.06	24.9761	124.6	41.2494		28.6	8761.82
122.12	24.9555	124.68	41.2494		28.68	8731.05
122.16	24.9418	125.227	41.2484		29.227	8508.89
122.22	24.9213	127.173	41.2368		31.173	7660.09
122.26	24.9076	129.12	41.2155		33.12	6647.84
122.32	24.8871	131.067	41.1857		35.067	5618.96
122.36	24.8734	133.013	41.1465		37.013	4621.52
122.42	24.853	134.96	41.0951		38.96	3677.31
122.46	24.8393	136.907	41.0259		40.907	2806.46
122.52	24.8189	138.853	40.9288		42.853	2033.27
122.56	24.8053	140.8	40.7855		44.8	1385.06
122.62	24.7849	142.747	40.5655		46.747	883.48
122.66	24.7713	144	40.3628		48	640.271
122.72	24.7509	144.1	40.3492		48.1	775.756
122.76	24.7373	144.693	40.4032		48.693	3911.33
122.82	24.717	146.64	40.5204		50.64	9031.61
122.86	24.7035	147.293	40.5319		51.293	9108.95
122.92	24.6831	147.34	40.5325		51.34	9105.05
122.96	24.6696	147.393	40.5331		51.393	9099.47
123.02	24.6493	147.44	40.5336		51.44	9093.64
123.06	24.6358	147.493	40.5342		51.493	9085.96
123.12	24.6156	147.54	40.5347		51.54	9078.41
123.16	24.6021	147.593	40.5352		51.593	9068.88
123.22	24.5819	147.64	40.5356		51.64	9059.78
123.28	24.5617	147.693	40.5361		51.693	9048.59
124.64	24.1088	147.74	40.5364		51.74	9038.12
126	23.6649	147.793	40.5368		51.793	9025.44
127.36	23.2296	147.84	40.5372		51.84	9013.75
128.72	22.8025	147.893	40.5375		51.893	8999.75
130.08	22.3835	147.94	40.5378		51.94	8986.96
131.44	21.9723	147.993	40.5381		51.993	8971.78
132.8	21.5688	148.04	40.5384		52.04	8958.01
134.16	21.1727	148.093	40.5387		52.093	8941.77
135.52	20.7839	148.14	40.5389		52.14	8927.13
136.88	20.4022	148.193	40.5391		52.193	8909.94
138.24	20.0276	148.24	40.5393		52.24	8894.51
139.6	19.6599	148.293	40.5395		52.293	8876.47
140.96	19.2989	148.34	40.5397		52.34	8860.34
142.32	18.9446	148.393	40.5398		52.393	8841.54
143.68	18.5967	148.44	40.5399		52.44	8824.78
144	18.5158	148.493	40.5401		52.493	8805.29
144.1	18.4906	148.587	40.5402		52.587	8770.38
144.3	18.4403	148.593	40.5402		52.593	8767.85
144.4	18.4152	148.687	40.5404		52.687	8731.94
144.5	18.3901	148.693	40.5404		52.693	8729.35
144.6	18.365	148.787	40.5404		52.787	8692.53
144.7	18.34	148.793	40.5404		52.793	8689.88
144.8	18.3151	148.887	40.5405		52.887	8652.25
144.9	18.2901	148.893	40.5405		52.893	8649.53
145	18.2652	148.987	40.5404		52.987	8611.16
145.04	18.2553	150.533	40.5351		54.533	7968.57
145.1	18.2403	152.48	40.5184		56.48	6990.05
145.14	18.2304	154.427	40.4925		58.427	5958.36
145.2	18.2155	156.373	40.4577		60.373	4947.58
145.24	18.2056	158.32	40.4118		62.32	3983.59
145.3	18.1907	160.267	40.3506		64.267	3085.94
145.34	18.1808	162.213	40.2658		66.213	2277.36
145.4	18.1659	164.16	40.1427		68.16	1584.72
145.44	18.156	166.107	39.9557		70.107	1033
145.5	18.1412	168	39.675		72	641.291
145.54	18.1313	168.053	39.6661		72.053	672.519
145.6	18.1165	168.1	39.6617		72.1	776.768
145.64	18.1066	168.2	39.6619		72.2	1188.69
145.7	18.0918	168.253	39.6655		72.253	1491.19
145.74	18.082	168.3	39.6698		72.3	1766.29
145.8	18.0672	168.353	39.6754		72.353	2072.1
145.84	18.0573	170	39.8098		74	8551.94
145.9	18.0426	171.3	39.841		75.3	9109.5
145.94	18.0327	171.4	39.8422		75.4	9099.73
146	18.018	171.5	39.8433		75.5	9085.98
146.04	18.0082	171.6	39.8442		75.6	9068.66
146.1	17.9935	171.7	39.8451		75.7	9048.17
146.14	17.9837	171.8	39.8458		75.8	9024.85
146.2	17.969	171.9	39.8465		75.9	8998.99
146.24	17.9592	171.947	39.8468		75.947	8986.14
146.3	17.9445	172	39.8471		76	8970.88
146.4	17.9201	172.047	39.8473		76.047	8957.05
146.5	17.8957	172.1	39.8476		76.1	8940.74
146.6	17.8713	172.147	39.8478		76.147	8926.04
146.7	17.847	172.2	39.848		76.2	8908.79
146.8	17.8227	172.247	39.8482		76.247	8893.32
146.9	17.7984	172.3	39.8484		76.3	8875.22
147	17.7741	172.347	39.8485		76.347	8859.05
147.1	17.7499	172.4	39.8487		76.4	8840.2
147.2	17.7258	172.447	39.8488		76.447	8823.39
147.76	17.591	172.5	39.8489		76.5	8803.86
149.12	17.268	172.547	39.849		76.547	8786.49
150.48	16.951	172.6	39.8491		76.6	8766.35
151.84	16.6397	172.647	39.8492		76.647	8748.47
153.2	16.3342	172.7	39.8492		76.7	8727.78
154.56	16.0343	172.747	39.8493		76.747	8709.44
155.92	15.7398	172.8	39.8493		76.8	8688.24
157.28	15.4508	172.847	39.8493		76.847	8669.49
158.64	15.1671	172.9	39.8493		76.9	8647.85
160	14.8886	172.947	39.8493		76.947	8628.72
161.36	14.6152	173	39.8493		77	8606.66
162.72	14.3469	173.893	39.8472		77.893	8240.76
164.08	14.0834	175.84	39.8341		79.84	7325.78
165.44	13.8248	177.787	39.8115		81.787	6298.07
166.8	13.571	179.733	39.7802		83.733	5276.62
168	13.3508	181.68	39.7391		85.68	4295.05
168.1	13.3327	183.627	39.6845		87.627	3373.24
168.16	13.3218	185.573	39.61		89.573	2532.48
168.26	13.3036	187.52	39.5036		91.52	1798.55
168.3	13.2964	189.467	39.3441		93.467	1198.22
168.36	13.2855	191.413	39.0973		95.413	748.072
168.4	13.2783	192	38.9989		96	641.582
168.46	13.2674	192.1	38.9858		96.1	777.057
168.5	13.2602	193.36	39.0972		97.36	7128.56
168.56	13.2493	195.307	39.1621		99.307	9109.28
168.6	13.2421	195.36	39.1627		99.36	9104.44
168.66	13.2313	195.407	39.1632		99.407	9099.23
168.7	13.2241	195.46	39.1638		99.46	9092.23
168.76	13.2133	195.507	39.1642		99.507	9085.23
168.8	13.2061	195.56	39.1648		99.56	9076.29
168.86	13.1953	195.607	39.1652		99.607	9067.69
168.9	13.1881	195.66	39.1656		99.66	9057.02
168.96	13.1773	195.707	39.166		99.707	9047
169	13.1701	195.76	39.1664		99.76	9034.79
169.06	13.1594	195.807	39.1667		99.807	9023.49
169.1	13.1522	195.86	39.1671		99.86	9009.92
169.16	13.1414	195.907	39.1674		99.907	8997.48
169.2	13.1343	195.96	39.1677		99.96	8982.67
169.26	13.1235	196.007	39.168		100.007	8969.22
169.3	13.1164	196.06	39.1682		100.06	8953.32
169.36	13.1057	196.107	39.1685		100.107	8938.96
169.4	13.0985	196.16	39.1687		100.16	8922.07
169.46	13.0878	196.207	39.1689		100.207	8906.9
169.52	13.0771	196.26	39.1691		100.26	8889.13
169.56	13.07	196.307	39.1692		100.307	8873.22
169.62	13.0593	196.36	39.1694		100.36	8854.66
169.66	13.0522	196.407	39.1695		100.407	8838.11
169.72	13.0415	196.46	39.1697		100.46	8818.84
169.76	13.0344	196.507	39.1698		100.507	8801.69
169.82	13.0238	196.56	39.1699		100.56	8781.78
169.86	13.0167	196.607	39.1699		100.607	8764.1
169.92	13.006	196.66	39.17		100.66	8743.62
169.96	12.999	196.707	39.17		100.707	8725.46
170.02	12.9883	196.76	39.1701		100.76	8704.46
170.06	12.9812	196.807	39.1701		100.807	8685.87
170.12	12.9706	196.86	39.1701		100.86	8664.39
170.16	12.9636	196.907	39.1701		100.907	8645.41
170.22	12.953	196.96	39.1701		100.96	8623.52
170.26	12.9459	197.007	39.1701		101.007	8604.18
170.32	12.9353	197.253	39.1698		101.253	8502.87
170.36	12.9283	199.2	39.1605		103.2	7651.53
170.42	12.9177	201.147	39.1412		105.147	6638.23
170.46	12.9107	203.093	39.1133		107.093	5609.4
170.52	12.9001	205.04	39.0763		109.04	4612.34
170.56	12.8931	206.987	39.0275		110.987	3668.71
170.62	12.8826	208.933	38.9617		112.933	2798.65
170.66	12.8755	210.88	38.8692		114.88	2026.5
170.72	12.865	212.827	38.7326		116.827	1379.59
170.76	12.858	214.773	38.5229		118.773	879.439
170.82	12.8475	216	38.3342		120	641.654
170.88	12.837	216.1	38.3213		120.1	777.128
170.92	12.83	216.72	38.3753		120.72	4062.09
170.98	12.8195	218.667	38.4841		122.667	9042.38
171.02	12.8125	219.3	38.4945		123.3	9109.86
171.08	12.8021	219.367	38.4953		123.367	9103.82
171.12	12.7951	219.4	38.4957		123.4	9100.1
171.18	12.7846	219.467	38.4964		123.467	9091.34
171.22	12.7777	219.5	38.4967		123.5	9086.34
172.24	12.6013	219.567	38.4973		123.567	9075.17
173.6	12.3699	219.6	38.4976		123.6	9069.03
174.96	12.1427	219.667	38.4982		123.667	9055.7
176.32	11.9197	219.7	38.4984		123.7	9048.54
177.68	11.7009	219.767	38.4989		123.767	9033.28
179.04	11.486	219.8	38.4992		123.8	9025.21
180.4	11.2751	219.867	38.4996		123.867	9008.24
181.76	11.068	219.9	38.4998		123.9	8999.36
183.12	10.8648	219.967	38.5002		123.967	8980.85
184.48	10.6653	220	38.5004		124	8971.24
185.84	10.4694	220.067	38.5007		124.067	8951.36
187.2	10.2772	220.1	38.5009		124.1	8941.1
188.56	10.0884	220.167	38.5012		124.167	8919.99
189.92	9.90317	220.2	38.5013		124.2	8909.15
191.28	9.7213	220.267	38.5015		124.267	8886.94
192	9.62638	220.3	38.5017		124.3	8875.58
192.1	9.61327	220.367	38.5019		124.367	8852.38
192.3	9.5871	220.4	38.5019		124.4	8840.56
192.4	9.57405	220.467	38.5021		124.467	8816.47
192.5	9.56101	220.5	38.5022		124.5	8804.22
192.6	9.54799	220.567	38.5023		124.567	8779.34
192.64	9.54278	220.613	38.5024		124.613	8761.63
192.7	9.53498	220.667	38.5024		124.667	8741.1
192.74	9.52979	220.713	38.5025		124.713	8722.92
192.8	9.522	220.767	38.5025		124.767	8701.88
192.84	9.51681	220.813	38.5025		124.813	8683.26
192.9	9.50903	220.867	38.5025		124.867	8661.76
192.94	9.50385	220.913	38.5025		124.913	8642.76
193	9.49608	220.967	38.5025		124.967	8620.83
193.04	9.4909	222.56	38.4973		126.56	7958.02
193.1	9.48315	224.507	38.4813		128.507	6977.3
193.14	9.47798	226.453	38.4566		130.453	5945.56
193.2	9.47023	228.4	38.4234		132.4	4935.22
193.24	9.46507	230.347	38.3796		134.347	3971.92
193.3	9.45733	232.293	38.3213		136.293	3075.22
193.34	9.45218	234.24	38.2404		138.24	2267.91
193.4	9.44445	236.187	38.1229		140.187	1576.88
193.44	9.43931	238.133	37.9444		142.133	1027.04
193.5	9.43159	240	37.6809		144	641.659
193.54	9.42645	240.08	37.6696		144.08	725.688
193.6	9.41875	240.1	37.6682		144.1	777.133
193.64	9.41361	240.2	37.6684		144.2	1189.06
193.7	9.40592	240.28	37.6741		144.28	1649.07
193.74	9.40079	240.3	37.6759		144.3	1766.66
193.8	9.39311	242.027	37.8099		146.027	8584.85
193.84	9.38799	243.28	37.8382		147.28	9111.3
193.9	9.38032	243.327	37.8388		147.327	9107.68
194	9.36754	243.38	37.8394		147.38	9102.39
194.1	9.35478	243.427	37.8399		147.427	9096.8
194.2	9.34204	243.48	37.8404		147.48	9089.39
194.3	9.32932	243.527	37.8408		147.527	9082.06
194.4	9.31661	243.58	37.8413		147.58	9072.76
194.5	9.30392	243.627	37.8417		147.627	9063.86
194.6	9.29125	243.68	37.8422		147.68	9052.87
194.7	9.2786	243.727	37.8425		147.727	9042.58
194.8	9.26596	243.78	37.8429		147.78	9030.09
194.9	9.25334	243.827	37.8432		147.827	9018.55
195	9.24074	243.88	37.8435		147.88	9004.72
195.1	9.22816	243.973	37.8441		147.973	8978.95
195.2	9.21559	243.98	37.8441		147.98	8977.03
195.36	9.19551	244.073	37.8446		148.073	8949.33
196.72	9.02665	244.08	37.8446		148.08	8947.28
198.08	8.86088	244.173	37.845		148.173	8917.84
199.44	8.69816	244.18	37.845		148.18	8915.68
200.8	8.53842	244.273	37.8454		148.273	8884.69
202.16	8.38162	244.28	37.8454		148.28	8882.42
203.52	8.2277	244.373	37.8457		148.373	8850.03
204.88	8.0766	244.38	37.8457		148.38	8847.67
206.24	7.92828	244.473	37.8459		148.473	8814.03
207.6	7.78268	244.48	37.8459		148.48	8811.59
208.96	7.63975	244.573	37.8461		148.573	8776.82
210.32	7.49945	244.58	37.8461		148.58	8774.3
211.68	7.36173	244.673	37.8462		148.673	8738.52
213.04	7.22653	244.68	37.8462		148.68	8735.93
214.4	7.09382	244.773	37.8463		148.773	8699.23
215.76	6.96354	244.78	37.8463		148.78	8696.58
216	6.9408	244.873	37.8463		148.873	8659.06
216.1	6.93135	244.88	37.8463		148.88	8656.35
216.3	6.91248	244.973	37.8463		148.973	8618.07
216.4	6.90307	244.98	37.8463		148.98	8615.32
216.5	6.89366	245.92	37.8442		149.92	8230.04
216.6	6.88428	247.867	37.8316		151.867	7312.31
216.7	6.8749	249.813	37.81		153.813	6284.24
216.8	6.86554	251.76	37.7803		155.76	5263.16
216.9	6.85619	253.707	37.741		157.707	4282.25
217	6.84685	255.653	37.689		159.653	3361.37
217.1	6.83752	257.6	37.6179		161.6	2521.84
217.12	6.83566	259.547	37.5163		163.547	1789.52
217.2	6.82821	261.493	37.364		165.493	1191.14
217.22	6.82635	263.44	37.1281		167.44	743.022
217.3	6.81891	264	37.0387		168	641.645
217.32	6.81705	264.1	37.0262		168.1	777.119
217.4	6.80962	265.387	37.1338		169.387	7228.56
217.42	6.80777	267.333	37.1939		171.333	9107.07
217.5	6.80035	267.387	37.1945		171.387	9101.63
217.52	6.79849	267.433	37.195		171.433	9095.92
217.6	6.79109	267.487	37.1955		171.487	9088.38
217.62	6.78923	267.533	37.196		171.533	9080.93
217.7	6.78184	267.587	37.1964		171.587	9071.51
217.72	6.77999	267.633	37.1968		171.633	9062.52
217.8	6.7726	267.687	37.1972		171.687	9051.42
217.82	6.77075	267.733	37.1976		171.733	9041.04
217.9	6.76338	267.787	37.198		171.787	9028.46
217.92	6.76153	267.833	37.1983		171.833	9016.84
218	6.75416	267.887	37.1986		171.887	9002.92
218.02	6.75232	267.933	37.1989		171.933	8990.21
218.1	6.74496	267.987	37.1992		171.987	8975.09
218.12	6.74313	268.033	37.1994		172.033	8961.39
218.2	6.73578	268.087	37.1996		172.087	8945.21
218.22	6.73394	268.133	37.1998		172.133	8930.63
218.3	6.7266	268.187	37.2001		172.187	8913.49
218.32	6.72477	268.233	37.2002		172.233	8898.12
218.4	6.71744	268.287	37.2004		172.287	8880.13
218.48	6.71012	268.333	37.2006		172.333	8864.04
218.5	6.70829	268.387	37.2007		172.387	8845.29
218.58	6.70098	268.433	37.2008		172.433	8828.57
218.6	6.69916	268.487	37.2009		172.487	8809.12
218.68	6.69186	268.533	37.201		172.533	8791.82
218.7	6.69003	268.587	37.2011		172.587	8771.76
218.78	6.68274	268.633	37.2012		172.633	8753.95
218.8	6.68092	268.687	37.2012		172.687	8733.32
218.88	6.67364	268.733	37.2013		172.733	8715.04
218.9	6.67182	268.787	37.2013		172.787	8693.91
218.98	6.66455	268.833	37.2013		172.833	8675.21
219	6.66273	268.887	37.2013		172.887	8653.62
219.08	6.65547	268.933	37.2013		172.933	8634.54
219.1	6.65366	268.987	37.2013		172.987	8612.53
219.18	6.64641	269.28	37.201		173.28	8492.11
219.2	6.6446	271.227	37.192		175.227	7638.29
219.28	6.63736	273.173	37.1735		177.173	6624.1
219.84	6.58689	275.12	37.1469		179.12	5595.49
221.2	6.46592	277.067	37.1116		181.067	4599.02
222.56	6.34718	279.013	37.0651		183.013	3656.25
223.92	6.23061	280.96	37.0024		184.96	2787.34
225.28	6.11619	282.907	36.914		186.907	2016.71
226.64	6.00386	284.853	36.7836		188.853	1371.68
228	5.8936	286.8	36.5832		190.8	873.616
229.36	5.78536	288	36.4074		192	641.625
230.72	5.67911	288.1	36.3952		192.1	777.099
232.08	5.57482	288.747	36.449		192.747	4211.21
233.44	5.47243	290.693	36.5503		194.693	9051.04
234.8	5.37193	291.293	36.5596		195.293	9110.32
236.16	5.27327	291.3	36.5597		195.3	9109.82
237.52	5.17643	291.393	36.5607		195.393	9100.84
238.88	5.08136	291.4	36.5607		195.4	9100.06
240	5.00438	291.493	36.5616		195.493	9087.34
240.1	4.99756	291.5	36.5617		195.5	9086.3
240.24	4.98804	291.593	36.5625		195.593	9070.24
240.3	4.98396	291.6	36.5626		195.6	9068.99
240.34	4.98124	291.693	36.5633		195.693	9049.95
240.4	4.97717	291.7	36.5634		195.7	9048.5
240.44	4.97446	291.793	36.564		195.793	9026.81
240.5	4.97039	291.8	36.5641		195.8	9025.17
240.54	4.96768	291.893	36.5646		195.893	9001.11
240.6	4.96362	291.9	36.5647		195.9	8999.32
240.64	4.96092	291.993	36.5652		195.993	8973.14
240.7	4.95686	292	36.5652		196	8971.2
240.74	4.95416	292.093	36.5657		196.093	8943.13
240.8	4.95011	292.1	36.5657		196.1	8941.06
240.84	4.94741	292.193	36.5661		196.193	8911.29
240.9	4.94337	292.2	36.5661		196.2	8909.11
240.94	4.94067	292.293	36.5664		196.293	8877.83
241	4.93664	292.3	36.5664		196.3	8875.54
241.04	4.93395	292.393	36.5667		196.393	8842.89
241.1	4.92991	292.4	36.5667		196.4	8840.51
241.14	4.92723	292.493	36.5669		196.493	8806.64
241.2	4.9232	292.5	36.5669		196.5	8804.18
241.24	4.92051	292.593	36.5671		196.593	8769.2
241.3	4.91649	292.64	36.5671		196.64	8751.36
241.34	4.91381	292.693	36.5672		196.693	8730.69
241.4	4.9098	292.74	36.5672		196.74	8712.39
241.44	4.90712	292.793	36.5672		196.793	8691.22
241.5	4.90311	292.84	36.5673		196.84	8672.5
241.6	4.89643	292.893	36.5673		196.893	8650.88
241.7	4.88976	292.94	36.5673		196.94	8631.78
241.8	4.8831	292.993	36.5672		196.993	8609.74
241.9	4.87645	294.587	36.5621		198.587	7945.92
242	4.86981	296.533	36.5468		200.533	6963.17
242.1	4.86318	298.48	36.5233		202.48	5931.43
242.2	4.85655	300.427	36.4916		204.427	4921.6
242.3	4.84994	302.373	36.4499		206.373	3959.07
242.4	4.84333	304.32	36.3942		208.32	3063.42
242.5	4.83673	306.267	36.317		210.267	2257.51
242.6	4.83015	308.213	36.2048		212.213	1568.27
242.7	4.82357	310.16	36.0343		214.16	1020.49
242.8	4.817	312	35.7868		216	641.604
242.9	4.81044	312.1	35.7748		216.1	777.077
242.96	4.80651	312.107	35.7745		216.107	796.461
243	4.80389	312.207	35.7754		216.207	1224.83
243.06	4.79996	314.053	35.9103		218.053	8615.97
243.1	4.79734	315.3	35.9365		219.3	9109.8
243.16	4.79342	315.353	35.9371		219.353	9105.12
243.2	4.79081	315.4	35.9376		219.4	9100.03
243.26	4.78689	315.453	35.9381		219.453	9093.16
244.32	4.71823	315.5	35.9386		219.5	9086.28
245.68	4.63158	315.553	35.939		219.553	9077.46
247.04	4.54652	315.6	35.9394		219.6	9068.96
248.4	4.46302	315.653	35.9398		219.653	9058.41
249.76	4.38105	315.7	35.9402		219.7	9048.47
251.12	4.30059	315.753	35.9406		219.753	9036.36
252.48	4.22161	315.8	35.9409		219.8	9025.14
253.84	4.14407	315.853	35.9412		219.853	9011.65
255.2	4.06796	315.9	35.9415		219.9	8999.29
256.56	3.99325	316	35.942		220	8971.17
257.92	3.91991	316.1	35.9425		220.1	8941.03
259.28	3.84792	316.2	35.9429		220.2	8909.09
260.64	3.77725	316.3	35.9432		220.3	8875.51
262	3.70788	316.4	35.9435		220.4	8840.49
263.36	3.63978	316.5	35.9437		220.5	8804.15
264	3.60817	316.6	35.9438		220.6	8766.64
264.1	3.60325	316.7	35.9439		220.7	8728.06
264.3	3.59345	316.8	35.944		220.8	8688.53
264.4	3.58855	316.9	35.944		220.9	8648.13
264.5	3.58366	317	35.944		221	8606.95
264.6	3.57878	317.947	35.9419		221.947	8218.88
264.7	3.57391	319.893	35.9298		223.893	7298.4
264.72	3.57293	321.84	35.9092		225.84	6270
264.8	3.56904	323.787	35.8808		227.787	5249.31
264.82	3.56807	325.733	35.8434		229.733	4269.09
264.9	3.56418	327.68	35.7938		231.68	3349.16
264.92	3.56321	329.627	35.726		233.627	2510.93
265	3.55932	331.573	35.629		235.573	1780.27
265.02	3.55835	333.52	35.4835		237.52	1183.89
265.1	3.55448	335.467	35.2581		239.467	737.857
265.12	3.55351	336	35.1769		240	641.582
265.2	3.54963	336.1	35.1651		240.1	777.055
265.22	3.54867	337.413	35.2688		241.413	7323.25
265.3	3.5448	339.3	35.324		243.3	9109.77
265.32	3.54383	339.36	35.3247		243.36	9104.42
265.4	3.53997	339.4	35.3251		243.4	9100.01
265.42	3.53901	339.46	35.3256		243.46	9092.2
265.5	3.53515	339.5	35.326		243.5	9086.25
265.52	3.53419	339.56	35.3265		243.56	9076.26
265.6	3.53033	339.6	35.3269		243.6	9068.94
265.62	3.52937	339.66	35.3273		243.66	9057
265.7	3.52553	339.7	35.3276		243.7	9048.44
265.72	3.52456	339.76	35.328		243.76	9034.77
265.8	3.52072	339.8	35.3283		243.8	9025.12
265.82	3.51976	339.86	35.3286		243.86	9009.89
265.9	3.51593	339.9	35.3289		243.9	8999.26
265.92	3.51497	339.96	35.3292		243.96	8982.65
266	3.51114	340	35.3294		244	8971.15
266.08	3.50731	340.06	35.3297		244.06	8953.29
266.1	3.50636	340.1	35.3298		244.1	8941.01
266.18	3.50254	340.16	35.3301		244.16	8922.04
266.2	3.50158	340.2	35.3302		244.2	8909.06
266.28	3.49776	340.26	35.3304		244.26	8889.1
266.3	3.49681	340.3	35.3306		244.3	8875.49
266.38	3.493	340.36	35.3307		244.36	8854.64
266.4	3.49205	340.4	35.3308		244.4	8840.46
266.48	3.48824	340.46	35.331		244.46	8818.81
266.5	3.48729	340.5	35.331		244.5	8804.13
266.58	3.48349	340.56	35.3311		244.56	8781.75
266.6	3.48254	340.6	35.3312		244.6	8766.61
266.68	3.47875	340.66	35.3313		244.66	8743.59
266.7	3.4778	340.7	35.3313		244.7	8728.04
266.78	3.47401	340.76	35.3313		244.76	8704.43
266.8	3.47306	340.8	35.3314		244.8	8688.51
266.88	3.46928	340.86	35.3314		244.86	8664.36
266.9	3.46833	340.9	35.3314		244.9	8648.11
266.98	3.46455	340.96	35.3314		244.96	8623.48
267	3.46361	341	35.3313		245	8606.92
267.08	3.45983	341.307	35.331		245.307	8481.22
267.1	3.45889	343.253	35.3223		247.253	7624.89
267.18	3.45512	345.2	35.3047		249.2	6609.85
267.2	3.45418	347.147	35.2793		251.147	5581.47
267.28	3.45041	349.093	35.2457		253.093	4585.6
267.44	3.4429	351.04	35.2013		255.04	3643.69
268.8	3.37967	352.987	35.1415		256.987	2775.95
270.16	3.31759	354.933	35.0572		258.933	2006.87
271.52	3.25666	356.88	34.9326		260.88	1363.74
272.88	3.19685	358.827	34.741		262.827	867.776
274.24	3.13814	360	34.5773		264	641.561
275.6	3.0805	360.1	34.5657		264.1	777.034
276.96	3.02393	360.773	34.6194		264.773	4359.38
278.32	2.96839	362.72	34.7136		266.72	9059.04
279.68	2.91387	363.273	34.7216		267.273	9111.62
281.04	2.86035	363.32	34.7222		267.32	9108.14
282.4	2.80782	363.373	34.7227		267.373	9103
283.76	2.75625	363.42	34.7232		267.42	9097.54
285.12	2.70563	363.473	34.7237		267.473	9090.26
286.48	2.65594	363.52	34.7241		267.52	9083.03
287.84	2.60716	363.573	34.7245		267.573	9073.85
288	2.60148	363.62	34.7249		267.62	9065.05
288.1	2.59793	363.673	34.7253		267.673	9054.17
288.3	2.59086	363.72	34.7256		267.72	9043.97
288.4	2.58733	363.773	34.726		267.773	9031.57
288.5	2.58381	363.82	34.7262		267.82	9020.12
288.6	2.58029	363.873	34.7266		267.873	9006.36
288.7	2.57678	363.92	34.7268		267.92	8993.79
288.8	2.57327	363.973	34.7271		267.973	8978.83
288.9	2.56976	364.02	34.7273		268.02	8965.25
289	2.56626	364.073	34.7276		268.073	8949.2
289.1	2.56276	364.12	34.7277		268.12	8934.73
289.2	2.55927	364.173	34.7279		268.173	8917.72
289.3	2.55579	364.22	34.7281		268.22	8902.44
289.4	2.55231	364.273	34.7283		268.273	8884.56
289.5	2.54883	364.32	34.7284		268.32	8868.57
289.6	2.54536	364.373	34.7286		268.373	8849.91
289.7	2.54189	364.42	34.7287		268.42	8833.27
289.8	2.53843	364.473	34.7288		268.473	8813.91
289.9	2.53497	364.52	34.7289		268.52	8796.69
290	2.53152	364.573	34.7289		268.573	8776.7
290.1	2.52807	364.667	34.7291		268.667	8740.98
290.2	2.52463	364.673	34.7291		268.673	8738.4
290.3	2.52119	364.767	34.7291		268.767	8701.76
290.4	2.51775	364.773	34.7291		268.773	8699.11
290.5	2.51433	364.867	34.7292		268.867	8661.64
290.56	2.51227	364.873	34.7292		268.873	8658.93
290.6	2.5109	364.967	34.7292		268.967	8620.7
290.66	2.50885	364.973	34.7292		268.973	8617.95
290.7	2.50748	366.613	34.7242		270.613	7933.68
290.76	2.50543	368.56	34.7095		272.56	6949.01
290.8	2.50407	370.507	34.687		274.507	5917.28
290.86	2.50202	372.453	34.6568		276.453	4907.95
290.9	2.50065	374.4	34.6171		278.4	3946.2
290.96	2.49861	376.347	34.564		280.347	3051.61
291	2.49725	378.293	34.4903		282.293	2247.11
291.06	2.49521	380.24	34.3831		284.24	1559.67
291.1	2.49385	382.187	34.2202		286.187	1013.96
291.16	2.49181	384	33.9879		288	641.54
291.2	2.49045	384.1	33.9765		288.1	777.013
291.26	2.48841	384.133	33.9755		288.133	885.52
291.92	2.46613	384.233	33.9785		288.233	1374.64
293.28	2.42084	386.08	34.1061		290.08	8645.77
294.64	2.37637	387.3	34.1301		291.3	9109.72
296	2.33273	387.38	34.1309		291.38	9102.24
297.36	2.28988	387.4	34.1311		291.4	9099.96
298.72	2.24783	387.48	34.1318		291.48	9089.25
300.08	2.20654	387.5	34.132		291.5	9086.2
301.44	2.16602	387.58	34.1327		291.58	9072.61
302.8	2.12624	387.6	34.1328		291.6	9068.89
304.16	2.08718	387.68	34.1334		291.68	9052.73
305.52	2.04885	387.7	34.1336		291.7	9048.39
306.88	2.01122	387.78	34.1341		291.78	9029.94
308.24	1.97428	387.8	34.1342		291.8	9025.07
309.6	1.93802	387.88	34.1347		291.88	9004.57
310.96	1.90243	387.9	34.1348		291.9	8999.21
312	1.87565	387.98	34.1352		291.98	8976.89
312.1	1.87309	388.027	34.1354		292.027	8963.25
312.3	1.86799	388.08	34.1357		292.08	8947.14
312.32	1.86749	388.127	34.1358		292.127	8932.61
312.4	1.86545	388.18	34.136		292.18	8915.53
312.42	1.86494	388.227	34.1362		292.227	8900.21
312.5	1.86291	388.28	34.1364		292.28	8882.27
312.52	1.8624	388.327	34.1365		292.327	8866.23
312.6	1.86037	388.38	34.1366		292.38	8847.52
312.62	1.85986	388.427	34.1367		292.427	8830.84
312.7	1.85784	388.48	34.1368		292.48	8811.44
312.72	1.85733	388.527	34.1369		292.527	8794.18
312.8	1.85531	388.58	34.137		292.58	8774.15
312.82	1.8548	388.627	34.1371		292.627	8756.37
312.9	1.85278	388.68	34.1371		292.68	8735.78
312.92	1.85227	388.727	34.1372		292.727	8717.53
313	1.85026	388.78	34.1372		292.78	8696.43
313.02	1.84975	388.827	34.1372		292.827	8677.76
313.1	1.84774	388.88	34.1372		292.88	8656.2
313.12	1.84723	388.927	34.1372		292.927	8637.14
313.2	1.84522	388.98	34.1372		292.98	8615.16
313.22	1.84472	389.973	34.1351		293.973	8207.7
313.3	1.84271	391.92	34.1235		295.92	7284.48
313.32	1.8422	393.867	34.1038		297.867	6255.77
313.4	1.8402	395.813	34.0768		299.813	5235.46
313.42	1.83969	397.76	34.0411		301.76	4255.94
313.5	1.83769	399.707	33.9938		303.707	3336.97
313.52	1.83719	401.653	33.9291		305.653	2500.03
313.6	1.83519	403.6	33.8365		307.6	1771.04
313.68	1.83319	405.547	33.6974		309.547	1176.67
313.7	1.83269	407.493	33.4821		311.493	732.72
313.78	1.83069	408	33.4086		312	641.519
313.8	1.83019	408.1	33.3974		312.1	777.013
313.88	1.8282	409.44	33.4974		312.133	885.52
313.9	1.8277	411.3	33.5483		312.233	1374.64
313.98	1.82571	411.387	33.5492		314.08	8645.77
314	1.82521	411.4	33.5493		315.3	9109.72
314.08	1.82322	411.487	33.5501		315.38	9102.24
314.1	1.82272	411.5	33.5502		315.4	9099.96
314.18	1.82074	411.587	33.5509		315.48	9089.25
314.2	1.82024	411.6	33.551		315.5	9086.2
314.28	1.81825	411.687	33.5517		315.58	9072.61
314.3	1.81776	411.7	33.5518		315.6	9068.89
314.38	1.81578	411.787	33.5523		315.68	9052.73
314.4	1.81528	411.8	33.5524		315.7	9048.39
314.48	1.81331	411.887	33.5529		315.78	9029.94
314.5	1.81281	411.9	33.553		315.8	9025.07
314.58	1.81084	411.987	33.5534		315.88	9004.57
314.6	1.81034	412	33.5535		315.9	8999.21
314.68	1.80837	412.087	33.5538		315.98	8976.89
314.7	1.80788	412.1	33.5539		316.027	8963.25
314.78	1.80591	412.187	33.5542		316.08	8947.14
314.8	1.80541	412.2	33.5542		316.127	8932.61
314.88	1.80345	412.287	33.5545		316.18	8915.53
314.9	1.80295	412.3	33.5546		316.227	8900.21
314.98	1.80099	412.387	33.5548		316.28	8882.27
315.04	1.79952	412.4	33.5548		316.327	8866.23
315.08	1.79854	412.487	33.555		316.38	8847.52
315.14	1.79707	412.5	33.555		316.427	8830.84
315.18	1.79609	412.587	33.5551		316.48	8811.44
315.24	1.79462	412.6	33.5552		316.527	8794.18
316.4	1.76647	412.687	33.5553		316.58	8774.15
317.76	1.73402	412.7	33.5553		316.627	8756.37
319.12	1.70217	412.787	33.5553		316.68	8735.78
320.48	1.67091	412.8	33.5553		316.727	8717.53
321.84	1.64022	412.887	33.5553		316.78	8696.43
323.2	1.6101	412.9	33.5553		316.827	8677.76
324.56	1.58053	412.987	33.5553		316.88	8656.2
325.92	1.5515	413.333	33.5549		316.927	8637.14
327.28	1.523	415.28	33.5466		316.98	8615.16
328.64	1.49503	417.227	33.5297		317.973	8207.7
330	1.46757	419.173	33.5055		319.92	7284.48
331.36	1.44062	421.12	33.4734		321.867	6255.77
332.72	1.41416	423.067	33.4312		323.813	5235.46
334.08	1.38818	425.013	33.374		325.76	4255.94
335.44	1.36269	426.96	33.2936		327.707	3336.97
336	1.35232	428.907	33.1746		329.653	2500.03
336.1	1.35048	430.853	32.9915		331.6	1771.04
336.3	1.34681	432.8	32.7074		333.547	1176.67
336.4	1.34497	434.747	32.2823		335.493	732.72
336.5	1.34314	436.693	31.6958		336	641.519
336.6	1.34131	438.64	30.9683		336.1	777.013
336.7	1.33948	440.587	30.1557		336.133	885.52
336.8	1.33766	442.533	29.3176		336.233	1374.64
336.9	1.33584	444.48	28.4934		338.08	8645.77
337	1.33402	446.427	27.6997		339.3	9109.72
337.1	1.3322	448.373	26.9397		339.38	9102.24
337.2	1.33039	450.32	26.2109		339.4	9099.96
337.3	1.32857	452.267	25.5097		339.48	9089.25
337.4	1.32676	454.213	24.8325		339.5	9086.2
337.5	1.32496	456.16	24.1768		339.58	9072.61
337.6	1.32315	458.107	23.5405		339.6	9068.89
337.7	1.32135	460.053	22.9223		339.68	9052.73
337.8	1.31955	462	22.3211		339.7	9048.39
337.9	1.31775	463.947	21.7362		339.78	9029.94
338	1.31596	465.893	21.1668		339.8	9025.07
338.1	1.31416	467.84	20.6125		339.88	9004.57
338.16	1.31309	469.787	20.0729		339.9	8999.21
338.2	1.31237	471.733	19.5474		339.98	8976.89
338.26	1.3113	473.68	19.0356		340.027	8963.25
338.3	1.31059	475.627	18.5373		340.08	8947.14
338.36	1.30952	477.573	18.052		340.127	8932.61
338.4	1.3088	479.52	17.5795		340.18	8915.53
338.46	1.30773	481.467	17.1193		340.227	8900.21
338.5	1.30702	483.413	16.6711		340.28	8882.27
338.56	1.30595	485.36	16.2347		340.327	8866.23
338.6	1.30524	487.307	15.8097		340.38	8847.52
338.66	1.30417	489.253	15.3959		340.427	8830.84
338.7	1.30346	491.2	14.9928		340.48	8811.44
338.76	1.3024	493.147	14.6003		340.527	8794.18
338.8	1.30169	495.093	14.2181		340.58	8774.15
338.86	1.30062	497.04	13.8459		340.627	8756.37
338.9	1.29991	498.987	13.4834		340.68	8735.78
338.96	1.29885	500.933	13.1304		340.727	8717.53
339	1.29814	502.88	12.7867		340.78	8696.43
339.06	1.29708	504.827	12.4519		340.827	8677.76
339.1	1.29637	506.773	12.1259		340.88	8656.2
339.16	1.29531	508.72	11.8085		340.927	8637.14
339.2	1.29461	510.667	11.4993		340.98	8615.16
339.26	1.29355	512.613	11.1983		341.973	8207.7
339.52	1.28897	514.56	10.9051		343.92	7284.48
340.88	1.2653	516.507	10.6196		345.867	6255.77
342.24	1.24206	518.453	10.3416		347.813	5235.46
343.6	1.21925	520.4	10.0708		349.76	4255.94
344.96	1.19685	522.347	9.80715		351.707	3336.97
346.32	1.17487	524.293	9.55039		353.653	2500.03
347.68	1.15329	526.24	9.30035		355.6	1771.04
349.04	1.13211	528.187	9.05685		357.547	1176.67
350.4	1.11132	530.133	8.81973		359.493	732.72
351.76	1.09091	532.08	8.58882		360	641.519
353.12	1.07087	534.027	8.36395		360.1	777.013
354.48	1.0512	535.973	8.14496		360.133	885.52
355.84	1.03189	537.92	7.93171		360.233	1374.64
357.2	1.01294	539.867	7.72405		362.08	8645.77
358.56	0.99434	541.813	7.52181		363.3	9109.72
359.92	0.97607	543.76	7.32488		363.38	9102.24
360	0.97501	545.707	7.1331		363.4	9099.96
360.1	0.97368	547.653	6.94633		363.48	9089.25
360.3	0.97103	549.6	6.76446		363.5	9086.2
360.4	0.96971	551.547	6.58735		363.58	9072.61
360.5	0.96839	553.493	6.41488		363.6	9068.89
360.6	0.96707	555.44	6.24692		363.68	9052.73
360.7	0.96575	557.387	6.08336		363.7	9048.39
360.8	0.96444	559.333	5.92408		363.78	9029.94
360.9	0.96312	561.28	5.76897		363.8	9025.07
361	0.96181	563.227	5.61792		363.88	9004.57
361.1	0.9605	565.173	5.47083		363.9	8999.21
361.2	0.95919	567.12	5.32758		363.98	8976.89
361.28	0.95815	569.067	5.18809		364.027	8963.25
361.3	0.95789	571.013	5.05225		364.08	8947.14
361.38	0.95684	572.96	4.91996		364.127	8932.61
361.4	0.95658	574.907	4.79114		364.18	8915.53
361.48	0.95554	576.853	4.66569		364.227	8900.21
361.5	0.95528	578.8	4.54353		364.28	8882.27
361.58	0.95424	580.747	4.42456		364.327	8866.23
361.6	0.95398	582.693	4.30871		364.38	8847.52
361.68	0.95294	584.64	4.1959		364.427	8830.84
361.7	0.95268	586.587	4.08603		364.48	8811.44
361.78	0.95164	588.533	3.97904		364.527	8794.18
361.8	0.95138	590.48	3.87486		364.58	8774.15
361.88	0.95034	592.427	3.7734		364.627	8756.37
361.9	0.95008	594.373	3.6746		364.68	8735.78
361.98	0.94905	596.32	3.57838		364.727	8717.53
362	0.94879	598.267	3.48469		364.78	8696.43
362.08	0.94776	600.213	3.39344		364.827	8677.76
362.1	0.9475	602.16	3.30459		364.88	8656.2
362.18	0.94647	604.107	3.21806		364.927	8637.14
362.2	0.94621	606.053	3.1338		364.98	8615.16
362.28	0.94518	608	3.05174		365.973	8207.7
362.3	0.94492	672	1		367.92	7284.48
362.38	0.94389				369.867	6255.77
362.4	0.94363				371.813	5235.46
362.48	0.9426				373.76	4255.94
362.5	0.94235				375.707	3336.97
362.58	0.94132				377.653	2500.03
362.64	0.94055				379.6	1771.04
362.68	0.94004				381.547	1176.67
362.74	0.93927				383.493	732.72
362.78	0.93876				384	641.519
362.84	0.93799				384.1	777.013
362.88	0.93748				384.133	885.52
362.94	0.93671				384.233	1374.64
362.98	0.9362				386.08	8645.77
363.04	0.93544				387.3	9109.72
363.08	0.93493				387.38	9102.24
363.14	0.93416				387.4	9099.96
363.18	0.93365				387.48	9089.25
363.24	0.93289				387.5	9086.2
364	0.92327				387.58	9072.61
365.36	0.90632				387.6	9068.89
366.72	0.88967				387.68	9052.73
368.08	0.87333				387.7	9048.39
369.44	0.85729				387.78	9029.94
370.8	0.84154				387.8	9025.07
372.16	0.82609				387.88	9004.57
373.52	0.81092				387.9	8999.21
374.88	0.79602				387.98	8976.89
376.24	0.7814				388.027	8963.25
377.6	0.76705				388.08	8947.14
378.96	0.75296				388.127	8932.61
380.32	0.73913				388.18	8915.53
381.68	0.72556				388.227	8900.21
383.04	0.71223				388.28	8882.27
384	0.70297				388.327	8866.23
384.1	0.70201				388.38	8847.52
384.3	0.7001				388.427	8830.84
384.4	0.69915				388.48	8811.44
384.5	0.6982				388.527	8794.18
384.6	0.69724				388.58	8774.15
384.7	0.6963				388.627	8756.37
384.8	0.69535				388.68	8735.78
384.9	0.6944				388.727	8717.53
385	0.69345				388.78	8696.43
385.1	0.69251				388.827	8677.76
385.2	0.69157				388.88	8656.2
385.3	0.69062				388.927	8637.14
385.4	0.68968				388.98	8615.16
385.5	0.68874				389.973	8207.7
385.6	0.68781				391.92	7284.48
385.7	0.68687				393.867	6255.77
385.76	0.68631				395.813	5235.46
385.8	0.68593				397.76	4255.94
385.86	0.68537				399.707	3336.97
385.9	0.685				401.653	2500.03
385.96	0.68444				403.6	1771.04
386	0.68407				405.547	1176.67
386.06	0.68351				407.493	732.72
386.1	0.68313				408	641.519
386.16	0.68258				409.34	776.992
386.2	0.6822				411.2	7412.79
386.26	0.68165				411.287	9109.7
386.3	0.68127				411.3	9101.48
386.36	0.68072				411.387	9099.93
386.4	0.68035				411.4	9088.23
386.46	0.67979				411.487	9086.18
386.5	0.67942				411.5	9071.36
386.56	0.67886				411.587	9068.86
386.6	0.67849				411.6	9051.27
386.66	0.67794				411.687	9048.37
386.7	0.67757				411.7	9028.31
386.76	0.67702				411.787	9025.04
386.8	0.67665				411.8	9002.77
386.86	0.67609				411.887	8999.19
386.9	0.67572				411.9	8974.94
386.96	0.67517				411.987	8971.07
387	0.6748				412	8945.06
387.06	0.67425				412.087	8940.93
387.12	0.6737				412.1	8913.34
387.16	0.67333				412.187	8908.98
387.22	0.67278				412.2	8879.97
387.26	0.67242				412.287	8875.41
388.48	0.66133				412.3	8845.13
389.84	0.64918				412.387	8840.38
391.2	0.63726				412.4	8808.96
392.56	0.62555				412.487	8804.05
393.92	0.61406				412.5	8771.6
395.28	0.60279				412.587	8766.53
396.64	0.59171				412.6	8733.16
398	0.58085				412.687	8727.96
399.36	0.57018				412.7	8693.75
400.72	0.55971				412.787	8688.43
402.08	0.54943				412.8	8653.46
403.44	0.53933				412.887	8648.03
404.8	0.52943				413.233	8612.38
406.16	0.5197				415.18	8470.33
407.52	0.51016				417.127	7611.47
408	0.50683				419.073	6595.6
408.1	0.50614				421.02	5567.45
408.3	0.50476				422.967	4572.2
408.4	0.50408				424.913	3631.16
408.5	0.50339				426.86	2764.59
408.6	0.5027				428.807	1997.05
408.7	0.50202				430.753	1355.84
408.8	0.50134				432.7	861.967
408.88	0.50079				434.647	516.406
408.9	0.50065				436.593	295.773
408.98	0.50011				438.54	164.491
409	0.49997				440.487	89.8927
409.08	0.49943				442.433	48.6421
409.1	0.49929				444.38	26.1782
409.18	0.49875				446.327	14.0471
409.2	0.49861				448.273	7.52556
409.28	0.49807				450.22	4.02828
409.3	0.49793				452.167	2.15526
409.38	0.49739				454.113	1.15285
409.4	0.49725				456.06	0.61657
409.48	0.49671				458.007	0.32973
409.5	0.49657				459.953	0.17633
409.58	0.49603				461.9	0.09429
409.6	0.4959				463.847	0.05042
409.68	0.49536				465.793	0.02696
409.7	0.49522				467.74	0.01442
409.78	0.49468				469.687	0.00771
409.8	0.49455				471.633	0.00412
409.88	0.49401				473.58	0.0022
409.9	0.49387				475.527	0.00118
409.98	0.49334				477.473	0.00063
410	0.4932				479.42	0.00034
410.08	0.49266				481.367	0.00018
410.1	0.49253				483.313	0.0001
410.18	0.49199				485.26	5.157e-05
410.24	0.49159				487.207	2.758e-05
410.28	0.49132				489.153	1.475e-05
410.34	0.49092				491.1	7.897e-06
410.38	0.49065				493.047	4.246e-06
410.44	0.49025				494.993	2.29e-06
410.48	0.48999				496.94	3.109e-06
410.54	0.48958				498.887	7.986e-06
410.58	0.48932				500.833	6.6e-06
410.64	0.48892				502.78	6.296e-06
410.68	0.48865				504.727	4.452e-06
410.74	0.48825				506.673	2.349e-06
410.78	0.48799				508.62	1.255e-06
410.84	0.48759				510.567	6.707e-07
410.88	0.48732				512.513	3.594e-07
410.94	0.48692				514.46	2.036e-07
410.98	0.48666				516.407	1.526e-07
411.04	0.48626				518.353	1.656e-07
411.08	0.48599				520.3	1.474e-07
411.14	0.4856				522.247	1.281e-07
411.18	0.48533				524.193	8.638e-07
411.24	0.48494				526.14	3.097e-06
411.6	0.48256				528.087	4.276e-06
412.96	0.4737				530.033	4.101e-06
414.32	0.465				531.98	4.572e-06
415.68	0.45646				533.927	4.179e-06
417.04	0.44807				535.873	2.171e-06
418.4	0.43984				537.82	1.159e-06
419.76	0.43177				539.767	5.949e-07
421.12	0.42384				541.713	3.637e-07
422.48	0.41605				543.66	2.479e-07
423.84	0.40841				545.607	7.608e-07
425.2	0.40091				547.553	1.599e-06
426.56	0.39354				549.5	1.339e-06
427.92	0.38632				551.447	1.457e-06
429.28	0.37922				553.393	1.307e-06
430.64	0.37226				555.34	7.732e-07
432	0.36542				557.287	7.853e-07
525	0.1				559.233	5.876e-07
					561.18	3.954e-07
					563.127	2.343e-07
					565.073	3.403e-07
					567.02	1.562e-07
					568.967	8.3e-08
					570.913	7.181e-08
					572.86	3.949e-07
					574.807	2.275e-07
					576.753	1.201e-07
					578.7	6.58e-08
					580.647	5.81e-08
					582.593	5.48e-07
					584.54	4.009e-07
					586.487	5.493e-07
					588.433	3.818e-07
					590.38	4.636e-07
					592.327	2.595e-07
					594.273	2.681e-07
					596.22	1.958e-07
					598.167	1.286e-07
					600.113	7.998e-08
					602.06	6.391e-08
					604.007	4.479e-08
					605.953	2.681e-08
					607.9	-3.172e-07
					23.9	-1.394e-05
